# Supplementary material for: Commercial Gilthead Seabream (Sparus aurata L.) from the Mar Menor Coastal Lagoon as Hotspots of Microplastic Accumulation in the Digestive System
Source: Int J Environ Res Public Health. 2021 Jun 25;18(13):6844. doi: 10.3390/ijerph18136844 (PMC8297190; doi:10.3390/ijerph18136844)
Supplement: Supplementary file 1 [file ijerph-18-06844-s001.zip]

Archive with 1 entries (1 files):
- ijerph-1259620-supplementary.pdf
